# Supplementary material for: Sequencing of historical plastid genomes reveal exceptional genetic diversity in early domesticated rye plants
Source: iScience. 2025 Jun 6;28(7):112716. doi: 10.1016/j.isci.2025.112716 (PMC12269287; doi:10.1016/j.isci.2025.112716)
Supplement: Data S1. Scripts used for sequence analyses [file mmc2.zip]

Archive with 1 entries (1 files):
- Data_S1
